# Supplementary material for: Bryophytes of Santa Maria Island (Azores, Portugal): an updated inventory
Source: Biodivers Data J. 2026 May 11;14:e189834. doi: 10.3897/BDJ.14.e189834 (PMC13184625; doi:10.3897/BDJ.14.e189834)
Supplement: Supplementary material 1 — List of publications mentioning bryophytes in Santa Maria Island (Azores) from 1870 to 2023 [file bdj-14-e189834-s001.csv]

Year of Publication	Author(s)	Publication	Type of Publication
1870	Mitten, W.	Mitten, W. (1870). Musci, Hepaticae. in: GODMAN, F. (ed.) (1870). Natural history of the Azores on Western Islands, pp.: 286-328. John Van Voorst. London.	Chapter
1897	Cardot, J.	Cardot, J. (1897). The mosses of the Azores. Annual Report of the Missouri Botanical Garden, 8: 51-72.	Journal
1897	Trelease, W.	Trelease, W. (1897). Botanical observations on the Azores. Annual Report of the Missouri Botanical Garden, 8: 77-220 + Plate 12 à 66.	Journal
1905	Cardot, J.	Cardot, J. (1905). Nouvelle contribution a la flore bryologique des Îles Atlantiques. Bulletin du Herbier Boissier, Série 2, 5: 201-215.	Journal
1910	Geheeb, A.	Geheeb, A. (1910). Bryologia atlantica - Die Laubmoose der atlantischen Inseln. E. Schweizerbat´sche Verlagsbuchhandlung, Stuttgart.	Book
1937	Silveira, T.	Silveira, T. (1937). Flora briológica. Espécies novas para os Açores. Açoreana, 1: 240-247.	Journal
1938	Allorge, P., & Persson, H.	Allorge, P., & Persson, H. (1938). Contribution à la flore hepaticologique des îles Açores. Annales Bryologici, 11: 6-14.	Journal
1938	Allorge, P., & Persson, H.	Allorge, P., & Persson, H. (1938). Mousses nouvelles pour les Açores. Le Monde des Plantes, 39 (232): 25-26.	Journal
1938	Luisier, A.	Luisier, A. (1938). Hepáticas dos Açores. Brotéria, Série de Ciências Naturais, 7: 187-189.	Journal
1938	Theriot, J.	Theriot, J. (1938). Campylopodioidees des Îles Açores recoltées par P. Allorge et H. Persson. Revue Bryologique et Lichénologique, 11: 100-109.	Journal
1942	Cunha, A. G., & Barros, G.	Cunha, A. G., & Barros, G. (1942). Algumas espécies de Musgos da Terceira novas para os Açores ou para a ilha. Boletim da Sociedade Portuguesa de Ciências Naturais, 13: 156-157.	Journal
1948	Allorge, V., & Allorge, P.	Allorge, V., & Allorge, P. (1948). Végétation bryologique de l'île de Flores (Açores). Révue Bryologique et Lichénologique, 17: 126-164.	Journal
1950	Allorge, P., & Allorge, V.	Allorge, P., & Allorge, V. (1950). Hépatiques recoltées par P. et V. Allorge aux îles Açores en 1937. Révue Bryologique et Lichénologique, 19: 90-118.	Journal
1952	Allorge, P., & Allorge, V.	Allorge, P., & Allorge, V. (1952). Mousses recoltées par P. et V. Allorge aux îles Açores en 1937. Révue Bryologique et Lichénologique, 21: 50-95.	Journal
1970	Bischler, H.	Bischler, H. (1970). Les espéces du genre Calypogeia sur le continent africain et les îles africaines. Révue Bryologique et Lichénologique, 37: 63-134.	Journal
1976	Maschke, J.	Maschke, J. (1976). Taxonomische Revision der Laubmoosgattung Myurium (Pterobryaceae). Bryophytorum Bibliotheca, 6: 1-219.	Journal
1982	Eggers, J.	Eggers, J. (1982). Artenliste der Moose Makaronesiens. Cryptogamie, Bryologie et Lichénologie, 3: 283-335.	Journal
1985	Bruggeman-Nannenga, M. A.	Bruggeman-Nannenga, M. A. (1985). The section Pachylomidium (genus Fissidens). IV. Further species from Europe, the Mediterranean and the Atlantic African islands. Proceedings of the Koninklijke Nederlandse Akademie van Wetenschappen, Series C, 88 (2): 183-207.	Journal
1985	Casas, C., Brugués, M., Cros, R. M., & Sérgio, C.	Casas, C., Brugués, M., Cros, R. M., & Sérgio, C. (1985). Cartografia de Briòfitos. Península Ibèrica i les Illes Baleares, Canàrias, Açores i Madeira. I. Institut d'estudis Catalans. Barcelona.	Book
1985	Sérgio, C.	Sérgio, C. (1985). Notulae Bryoflorae Macaronesicae. I. 1- Considerações sobre a presença de Frullania muscicola Steph. e Frullania ericoides (Nees) Mont. nos Açores e Madeira. Portugaliae Acta Biologica, Série B, 14: 161-168.	Journal
1989	Casas, C., Brugués, M., Cros, R. M., & Sérgio, C.	Casas, C., Brugués, M., Cros, R. M., & Sérgio, C. (1989). Cartografia de Briòfitos. Península Ibèrica i les Illes Baleares, Canàrias, Açores i Madeira. II. Institut d'estudis Catalans. Barcelona.	Book
1990	Bouman, A. C., & Dirkse, G. M.	Bouman, A. C., & Dirkse, G. M. (1990). The genus Radula in Macaronesia. Lindbergia, 16: 119-127.	Journal
1991	González-Mancebo, J. M., Losada-Lima, A., & Hérnandez-Garcia, C. D.	González-Mancebo, J. M., Losada-Lima, A., & Hérnandez-Garcia, C. D. (1991). A contribution to the floristic knwoledge of caves on the Azores. Mémoires de Biospéologie, 17: 219-226.	Journal
1992	Casas, C., Brugués, M., Cros, R. M., & Sérgio, C.	Casas, C., Brugués, M., Cros, R. M., & Sérgio, C. (1992). Cartografia de Briòfitos. Península Ibèrica i les Illes Baleares, Canàrias, Açores i Madeira. III. Institut d'estudis Catalans. Barcelona.	Book
1993	Bischler-Causse H.	Bischler-Causse H. (1993). Marchantia L. The European and African taxa. Bryophytorum Bibliotheca, 45: 1-129.	Journal
1994	Crundwell, A. C., Greven, H. C., & Stern, R. C.	Crundwell, A. C., Greven, H. C., & Stern, R. C. (1994). Some additions to the bryophyte flora of the Azores. Journal of Bryology, 18: 329-337.	Journal
1995	Sjögren, E.	Sjögren, E. (1995). Bryosociological investigations on the islands of Faial, Pico, S. Jorge, Flores. LIFE Project Report: "Inventário e Cartografia da Vegetação e Flora Natural dos Açores” (LIFE B4 – 3200/94/764). Horta/Uppsala in July/November 1995, Universidade dos Açores.	Book
1996	Casas, C., Brugués, M., Cros, R. M., & Sérgio, C.	Casas, C., Brugués, M., Cros, R. M., & Sérgio, C. (1996). Cartografia de Briòfitos. Península Ibèrica i les Illes Baleares, Canàrias, Açores i Madeira. IV. Institut d'estudis Catalans. Barcelona.	Book
1996	Sjögren, E.	Sjögren, E. (1996). Report on investigations of the bryoflora and bryovegetation in 1996 on the Azorean island of Santa Maria. LIFE Project Report: "Estudo e Conservação do Património Natural dos Açores” (LIFE 2B4 – 3200/96 540). Uppsala, December, 1996. Universidade dos Açores.	Book
1997	Edwards, S. R.	Edwards, S. R. (1997). Key to the Fissidens species from the Azores [last edited 2 August 2002]. Manchester, 2002. Expert's document, 6 pp.	Expert's document
1997	He, S.	He, S. (1997). A Revision of Homalia (Musci: Neckeraceae). Journal of the Hattori Botanical Laboratory, 81: 1-52.	Journal
1997	Sjögren, E.	Sjögren, E. (1997). Report on investigations of the bryoflora and bryovegetation in 1997 on the Azorean island of Terceira. LIFE Project Report: "Estudo e Conservação do Património Natural dos Açores” (LIFE 2B4 – 3200/96 540). Uppsala, November, 1997. Universidade dos Açores.	Report
1999	Schumacker, R., & Váňa, J.	Schumacker, R., & Váňa, J. (1999). Two new liverworts for Europe in Macaronesia: Odontoschisma prostratum (Sw.) Trevis. on the Azores and Jungermannia callithrix Lindenb., & Gottsche on the Azores and Madeira. Tropical Bryology, 17:115-127.	Journal
2001	Sjögren, E.	Sjögren, E. (2001). Distribution of Azorean bryophytes up to 1999, their island distribution and information on their presence elsewhere, including Madeira and the Canary Islands. Boletim do Museu Municipal do Funchal, Sup. Nº 7: 1-89.	Journal
2003	Sjögren, E.	Sjögren, E. (2003). Azorean Bryophyte Communities - A Revision of Diferencial Species. Arquipélago. Life and Marine Sciences 20A: 1-29.	Report
2003	Soares, P. C. M. G.	Soares, P. C. M. G. (2003). Avaliação de elementos vestigiais atmosféricos na Ilha de Santa Maria, por biomonitorização. Relatório de Estágio de Licenciatura em Engenharia do Ambiente. Departamento de Ciências Agrárias. Universidade dos Açores. Angra do Heroísmo.	Report
2004	Engel, J. J., & Merrill, G. L. S.	Engel, J. J., & Merrill, G. L. S. (2004). Austral Hepaticae. 35. A Taxonomic and Phylogenetic Study of Telaranea (Lepidoziaceae), with a Monograph of the Genus in Temperate Australasia and Commentary on Extra-Australasian Taxa. Fieldiana, 44: 149-174.	Journal
2004	Sjögren, E.	Sjögren, E. (2004). List of species in Herbario UPSV collected in the Azores Islands - Part 1. Mostly epiphyllous records. Uppsala, April 2004. Expert's document, 10 pp.	Expert's document
2004	Sjögren, E.	Sjögren, E. (2004). List of species in Herbario UPSV collected in the Azores Islands - Privat, for test purpose. Uppsala, April 2004. Expert's document, 2 pp.	Expert's document
2005	Frahm, J.-P.	Frahm, J.-P. (2005). An evaluation of the bryophyte flora of the Azores. Tropical Bryology, 26: 57-66.	Journal
2005	Sjögren, E.	Sjögren, E. (2005). List of species in Herbario UPSV collected in the Azores Islands - Part 3. Additional species. Uppsala, 6 November 2005. Expert's document, 7 pp.	Expert's document
2005	Sjögren, E.	Sjögren, E. (2005). List of species in Herbario UPSV collected in the Azores Islands - Part 5. Additional species. Uppsala, 18 November 2005. Expert's document, 15 pp.	Expert's document
2006	Jimenéz, J. A.	Jimenéz, J. A. (2006). Taxonomic revision of the genus Didymodon Hedw. (Pottiaceae, Bryophyta), in Europe, North Africa, and Southwest and Central Asia. Journal of the Hattori Botanical Laboratory 100: 211-292.	Journal
2006	Sjögren, E.	Sjögren, E. (2006). Bryophytes (Musci) unexpectedly rare or absent in the Azores. Arquipélago, 23A: 1-17.	Journal
2006	Swedish Museum of Natural History	Swedish Museum of Natural History (2006). Herbarium Catalogue (S). (https://herbarium.nrm.se/).	Herbaria
2009	Gonzalez-Mancebo, J. M., Patiño, J., Werner, O., Gabriel, R., & Rós, R. M.	Gonzalez-Mancebo, J. M., Patiño, J., Werner, O., Gabriel, R., & Rós, R. M. (2009) Distribution patterns of Leucodon species in Macaronesia, with special reference to the Canary Islands. Cryptogamie, Bryologie, 30 (1): 185-197.	Journal
2016	Ríos Poveda, D.	Ríos Poveda, D. (2016). Revisión taxonómica del género Hypnum Hedw. (Bryophyta, Hypnaceae) en la península ibérica, Islas Baleares y Macaronesia. [Dissertation]. Facultad de Biología, Universidad de Murcia, Murcia, Spain.	Thesis
2023	Ottley, T., Kučera, J., Blockeel, T., & Langton, J.	Ottley, T., Kučera, J., Blockeel, T., & Langton, J. (2023). A molecular and morphological study of Leucobryum in Britain and Europe: the presence of L. albidum (P.Beauv.) Lindb. confirmed, Journal of Bryology, 45:1, 1-29, DOI:10.1080/03736687.2023.2188389	Journal
