# Supplementary material for: Bryophytes of Santa Maria Island (Azores, Portugal): an updated inventory
Source: Biodivers Data J. 2026 May 11;14:e189834. doi: 10.3897/BDJ.14.e189834 (PMC13184625; doi:10.3897/BDJ.14.e189834)
Supplement: Supplementary material 2 — List of bryophyte taxa from Santa Maria Island (Azores, Portugal) [file bdj-14-e189834-s002.csv]

Phylum	Family	Scientific Name	Establishment Means	IUCN Status
Anthocerotophyta	Anthocerotaceae	Anthoceros
Bryophyta	Brachytheciaceae	Brachythecium
		Brachythecium mildeanum (Schimp.) Schimp.	Native	Least Concern
		Eurhynchium striatum (Hedw.) Schimp.	Native	Least Concern
		Kindbergia praelonga (Hedw.) Ochyra	Native	Least Concern
		Rhynchostegiella azorica Heden�s & Vanderp.	Azorean endemic	Near Threatened
	Bryaceae	Bryum
		Bryum radiculosum Brid.	Native	Least Concern
		Ptychostomum capillare (Hedw.) Holyoak & N.Pedersen	Native	Least Concern
	Fissidentaceae	Fissidens asplenioides Hedw.	Native	Least Concern
		Fissidens bryoides Hedw.	Native	Least Concern
		Fissidens crispus Mont.	Native	Least Concern
		Fissidens dubius P.Beauv. var. dubius	Native	Least Concern
		Fissidens serrulatus Brid.	Native	Least Concern
		Fissidens taxifolius Hedw.	Native	Least Concern
		Fissidens viridulus (Sw.) Wahlenb.	Native	Least Concern
	Funariaceae	Funaria hygrometrica Hedw.	Native	Least Concern
	Grimmiaceae	Grimmia pulvinata (Hedw.) Sm.	Native	Least Concern
	Hypnaceae	Hypnum
		Hypnum cupressiforme Hedw.	Native	Least Concern
		Hypnum jutlandicum Holmen & E.Warncke	Native	Least Concern
		Hypnum resupinatum Taylor	Native	Not Evaluated
		Hypnum uncinulatum Jur.	European endemic	Least Concern
	Lembophyllaceae	Heterocladium flaccidum (Schimp.) A.J.E.Sm.	Native	Least Concern
		Isothecium prolixum (Mitt.) M.Stech, Sim-Sim, Tangney & D.Quandt	Macaronesian endemic	Vulnerable
	Leucobryaceae	Campylopus atrovirens De Not.	Native	Least Concern
		Campylopus fragilis (Brid.) Bruch & Schimp.	Native	Least Concern
		Campylopus introflexus (Hedw.) Brid.	Introduced	Not Applicable
		Campylopus shawii Wilson	Native	Least Concern
		Leucobryum glaucum (Hedw.) �ngstr.	Native	Least Concern
		Leucobryum juniperoideum (Brid.) M�ll.Hal.	Native	Least Concern
	Leucodontaceae	Leucodon sciuroides (Hedw.) Schw�gr.	Native	Least Concern
	Leucomiaceae	Tetrastichium virens (Cardot) S.P.Churchill	Macaronesian endemic	Near Threatened
	Mniaceae	Epipterygium tozeri (Grev.) Lindb.	Native	Least Concern
	Myuriaceae	Andoa berthelotiana (Mont.) Ochyra	Macaronesian endemic	Vulnerable
		Myurium hochstetteri (Schimp.) Kindb.	Native	Least Concern
	Neckeraceae	Thamnobryum maderense (Kindb.) Heden�s	Native	Near Threatened
	Plagiotheciaceae	Pseudotaxiphyllum laetevirens (Dixon & Luisier ex F.Koppe & D�ll) Heden�s	European endemic	Near Threatened
	Pottiaceae	Barbula unguiculata Hedw.	Native	Least Concern
		Chenia leptophylla (M�ll.Hal.) R.H.Zander	Introduced	Least Concern
		Didymodon rigidulus Hedw.	Native	Least Concern
		Didymodon umbrosus (M�ll.Hal.) R.H.Zander	Native	Least Concern
		Didymodon vinealis (Brid.) R.H.Zander	Native	Least Concern
		Tortella flavovirens (Bruch) Broth.	Native	Least Concern
		Tortella nitida (Lindb.) Broth.	Native	Least Concern
		Tortella tortuosa (Hedw.) Limpr. var. tortuosa	Native	Least Concern
		Tortula muralis Hedw.	Native	Least Concern
		Trichostomum brachydontium Bruch	Native	Least Concern
	Sematophyllaceae	Sematophyllum substrumulosum (Hampe) E.Britton	Native	Least Concern
Marchantiophyta	Aneuraceae	Riccardia chamedryfolia (With.) Grolle	Native	Least Concern
	Calypogeiaceae	Calypogeia arguta Nees & Mont.	Native	Least Concern
		Calypogeia azorica Bischl.	Macaronesian endemic	Endangered
		Calypogeia fissa (L.) Raddi	Native	Least Concern
	Cephaloziaceae	Cephalozia bicuspidata (L.) Dumort.	Native	Least Concern
	Cephaloziellaceae	Cephaloziella
		Cephaloziella calyculata (Durieu & Mont.) M�ll. Frib.	Native	Near Threatened
		Cephaloziella hampeana (Nees) Schiffn. ex Loeske	Native	Least Concern
	Fossombroniaceae	Fossombronia
	Frullaniaceae	Frullania
		Frullania acicularis Hentschel & von Konrat	Native	Near Threatened
		Frullania azorica Sim-Sim, S�rgio, Mues & Kraut	European endemic	Least Concern
		Frullania microphylla (Gottsche) Pearson	European endemic	Least Concern
		Frullania tamarisci (L.) Dumort.	Native	Least Concern
		Frullania teneriffae (F.Weber) Nees	European endemic	Least Concern
	Gymnomitriaceae	Nardia scalaris Gray	Native	Least Concern
	Lejeuneaceae	Cololejeunea azorica V.Allorge & Jovet-Ast	Native	Vulnerable
		Cololejeunea microscopica (Taylor) Schiffn.	Native	Least Concern
		Cololejeunea sintenisii (Steph.) P�cs	Native	Endangered
		Drepanolejeunea hamatifolia (Hook.) Schiffn.	Native	Least Concern
		Lejeunea eckloniana Lindenb.	Native	Least Concern
		Lejeunea flava subsp. moorei (Lindb.) R.M.Schust.	European endemic	Near Threatened
		Lejeunea hibernica Bischl., H.A.Mill. & Bonner ex Grolle	European endemic	Near Threatened
		Lejeunea lamacerina (Steph.) Schiffn.	Native	Least Concern
		Lejeunea mandonii (Steph.) M�ll.Frib.	Native	Vulnerable
		Marchesinia mackaii (Hook.) Gray	European endemic	Least Concern
		Microlejeunea ulicina (Taylor) Steph.	Native	Least Concern
		Myriocoleopsis minutissima (Sm.) R.L.Zhu, Y.Yu & P�cs	Native	Least Concern
	Lepidoziaceae	Telaranea europaea J.J.Engel & G.L.Merr.	Native	Least Concern
	Lophocoleaceae	Leptoscyphus porphyrius subsp. azoricus (H.Buch & Perss.) Vanderp. & Heinrichs	Azorean endemic	Endangered
		Lophocolea bidentata (L.) Dumort.	Native	Least Concern
		Lophocolea fragrans (Moris & De Not.) Gottsche, Lindenb. & Nees	Native	Least Concern
		Lophocolea heterophylla (Schrad.) Dumort.	Native	Least Concern
	Metzgeriaceae	Metzgeria furcata (L.) Corda	Native	Least Concern
	Plagiochilaceae	Plagiochila bifaria (Sw.) Lindenb.	Native	Least Concern
	Porellaceae	Porella canariensis (F.Weber) Underw.	European endemic	Least Concern
		Porella obtusata (Taylor) Trevis.	Native	Least Concern
	Radulaceae	Radula aquilegia (Hook.f. & Taylor) Gottsche, Lindenb. & Nees	European endemic	Least Concern
		Radula carringtonii J.B.Jack	European endemic	Near Threatened
		Radula holtii Spruce	European endemic	Near Threatened
		Radula wichurae Steph.	Macaronesian endemic	Near Threatened
	Saccogynaceae	Saccogyna viticulosa (L.) Dumort.	European endemic	Least Concern
	Southbyaceae	Gongylanthus ericetorum (Raddi) Nees	Native	Least Concern
